# Supplementary material for: Establishment and Validation of a Rapid ERA Detection Method for Vibrio parahaemolyticus in Exported Aquatic Products
Source: Biosensors (Basel). 2026 Mar 21;16(3):176. doi: 10.3390/bios16030176 (PMC13024710; doi:10.3390/bios16030176)
Supplement: Supplementary file 1 [file biosensors-16-00176-s001.zip]

Archive with 1 entries (1 files):
- biosensors-4125302-supplementary.pdf
